# Supplementary material for: A High-Speed Congenic Strategy Using First-Wave Male Germ Cells
Source: PLoS One. 2009 Mar 31;4(3):e4943. doi: 10.1371/journal.pone.0004943 (PMC2659429; doi:10.1371/journal.pone.0004943)
Supplement: Table S2 — Variation alleles between C57BL/6 and 129 mouse strains. (0.02 MB XLS) [file pone.0004943.s002.xls]

## Sheet: B6x129
Table S2. Variation alleles between C57BL/6 and 129 mouse strains.
Chromo- some	Locus	cM	bp	129		Chromo- some	Locus	cM	bp	129
1	D1Mit3	11	160	B6<		9	D9Mit214	62	137	<B6
	D1Mit322	23.6	316	<B6		10	D10Mit282	12	125	<B6
	D1Mit19	36.9	156	<B6			D10Mit223	36.5	150	<B6
	D1Mit306	58.7	108	<B6			D10Mit11	50	195	<B6
	D1Mit501	79	122	<B6			D10Mit180	64	134	B6<
	D1Mit150	100	138	<B6		11	D11Mit236	20	104	B6<
2	D2Mit431	15	98	B6<			D11Mit260	34.35	95	B6<
	D2Mit9	37	189	<B6			D11Mit219	43	132	B6<
	D2Mit206	52.5	144	<B6			D11Mit333	66	125	<B6
	D2Mit493	72.1	110	B6<		12	D12Mit153	15	142	B6<
	D2Mit456	86.3	123	B6<			D12Mit34	29	171	B6<
	D2Mit148	105	115	B6<			D12Mit102	50	133	B6<
3	D3Mit151	18.5	149	B6<			D12Mit7	50	105	B6<
	D3Mit278	33.7	112	<B6		13	D13Mit117	19	118	<B6
	D3Mit318	58.8	148	B6<			D13Mit179	30	92	<B6
	D3Mit293	79.4	103	<B6			D13Mit147	49	108	<B6
4	D4Mit149	0	111	B6<			D13Mit35	75	193	<B6
	D4Mit2	6.5	191	<B6		14	D14Mit259	19.5	125	B6<
	D4Mit17	31.4	147	<B6			D14Mit193	40	118	B6<
	D4Mit178	35.5	147	B6<			D14Mit165	52	134	<B6
	D4Mit308	57.4	88	B6<		15	D15Mit136	14.2	143	<B6
	D4Mit254	82.5	135	<B6			D15Mit5	22.2	101	B6<
5	D5Mit48	1	199	<B6			D15Mit29	42.8	149	B6<
	D5Mit267	24	149	<B6			D15Mit33	48.6	148	B6<
	D5Mit398	45	110	<B6		16	D16Mit131	4.3	140	B6<
	D5Mit95	68	114	B6<			D16Mit59	27.8	186	B6<
	D5Mit320	70	124	<B6			D16Mit50	53.5	130	<B6
	D5Mit374	79	117	<B6			D16Mit106	71.45	146	<B6
6	D6Mit316	28	95	<B6		17	D17Mit213	9.3	124	<B6
	D6Mit9	36.5	137	<B6			D17Mit108	24.7	113	<B6
	D6Mit102	38.5	145	B6<			D17Mit187	47.4	247	<B6
	D6Mit55	49.7	110	B6<		18	D18Mit177	20	171	B6<
	D6Mit339	65.5	115	<B6			D18Mit184	41	172	<B6
7	D7Mit246	15	137	B6<			D18Mit142	47	120	B6<
	D7Mit81	23	145	<B6			D18Mit216	56	124	<B6
	D7Mit238	53	150	<B6		19	D19Mit96	15	119	<B6
	D7Mit189	72.4	133	<B6			D19Mit88	34	148	<B6
8	D8Mit293	21	120	B6<			D19Mit90	41	122	B6<
	D8Mit81	41	136	B6<			D19Mit71	54	136	B6<
	D8Mit14	67	143	B6<		20	DXMit166	15.5	114	B6<
9	D9Mit328	23	182	B6<			DXMit210	29.5	111	B6<
	D9Mit269	43	172	<B6			DXMit130	55	169	<B6
cM: map position in centimorgans, bp: size of reported allele in base pairs, both were obtained from the MGI database (http://www.infomatics.jax.org/locus.html), B6<: 129 allele larger than C57BL/6 allele size, <B6: 129 alleles smaller than C57BL/6 allele size.
