# Supplementary material for: A High-Speed Congenic Strategy Using First-Wave Male Germ Cells
Source: PLoS One. 2009 Mar 31;4(3):e4943. doi: 10.1371/journal.pone.0004943 (PMC2659429; doi:10.1371/journal.pone.0004943)
Supplement: Table S3 — The SNPs information that designed the TaqMan MGB probe sets. (0.02 MB XLS) [file pone.0004943.s003.xls]

## Sheet: Table S3
Table S3. The SNPs information that designed the TaqMan MGB probe sets.
Reference SNP ID	Chromosome	Position (NCBI build 37.1)
rs3688428	1	4137358
rs3690403	1	33302558
rs3022803	1	67923485
rs3022825	1	89100712
rs3665018	1	123667033
rs3022839	1	137337495
rs3089480	1	173543848
rs29609526	1	197134686
rs13476337	2	7991482
rs3703919	2	35967296
rs3022884	2	54417652
rs3022888	2	84442297
rs27431854	2	106548159
rs3022901	2	128915712
rs3022937	2	159540910
rs3022946	2	181454978
rs13476956	3	5370727
rs3661443	3	12512835
rs3141187	3	37219744
rs3704735	3	70996449
rs3158070	3	100514332
rs37019434	3	130054966
rs3701592	3	148232054
rs30101122	3	159387882
rs27697629	4	3510322
rs27818568	4	36411566
rs13477759	4	68938181
rs13477838	4	90787956
rs13477964	4	125713065
rs3716675	4	141429653
rs6279100	4	155557887
rs3090822	5	7163511
rs33648900	5	24619610
rs3090699	5	52907865
rs13478361	5	83810839
rs3719767	5	115597885
rs33208334	5	150428596
rs30662637	6	3695835
rs3664283	6	17166128
rs30764547	6	28665963
rs3023071	6	55398977
rs29973762	6	88800146
rs3023094	6	122265814
rs3023105	6	146425319
rs3714976	7	4318466
rs3671361	7	30383795
rs31830738	7	62107793
rs3023148	7	98302717
rs13479522	7	136179208
rs3692548	7	152073221
rs13479603	8	9530463
rs3023185	8	35491057
rs3023188	8	73898167
rs32192192	8	99037614
rs33405503	8	125851611
rs29982480	9	6215905
rs3023206	9	33606003
rs3023210	9	48612132
rs13480275	9	73461716
rs3091100	9	98346928
rs3660182	9	121500286
rs29362926	10	5540158
rs3023233	10	28315853
rs3680724	10	67604188
rs3655255	10	107291729
rs29363885	10	127251537
rs3659787	11	4408733
rs3023256	11	44269852
rs3714172	11	75418964
rs3023315	11	99370140
rs3023316	11	117028591
rs29122374	12	5593905
rs3023342	12	30739697
rs31975474	12	59523071
rs29490233	12	88536832
rs3718956	12	117628255
rs13481676	13	6303301
rs3023380	13	33139225
rs6283060	13	67061452
rs3090371	13	103496680
rs3704669	13	120251113
rs4230140	14	8784057
rs30577733	14	14457541
rs3683618	14	46359100
rs3724044	14	71665765
rs3023414	14	106810168
rs30791519	14	121511809
rs31764373	15	4252715
rs3091174	15	32625942
rs3702158	15	56992041
rs13459189	15	79555919
rs3698193	15	103136059
rs4152847	16	5104751
rs3090882	16	10741068
rs3089786	16	38931238
rs4197051	16	66149007
rs3722671	16	93319624
rs33085767	17	3223874
rs33390998	17	15302144
rs3023444	17	34546881
rs3708432	17	66897325
rs3674428	17	93740098
rs29955209	18	6422727
rs13489298	18	36955024
rs13483378	18	57453544
rs3702803	18	86273032
rs3677505	19	4311697
rs13483566	19	22628647
rs3090751	19	47191291
rs30326084	19	57583460
rs3725913	20	8991149
rs3679178	20	47850822
rs3695066	20	73554577
rs31262455	20	116938586
rs29262348	20	134464194
rs4136868	20	160951484
